# Supplementary material for: Expression-Based In Silico Screening of Candidate Therapeutic Compounds for Lung Adenocarcinoma
Source: PLoS One. 2011 Jan 21;6(1):e14573. doi: 10.1371/journal.pone.0014573 (PMC3024967; doi:10.1371/journal.pone.0014573)
Supplement: Table S1 — Summary of the two microarray datasets, GSE7670 and GSE10072. There are 66 samples in dataset GSE7670, 107 samples in dataset GSE10072. We selected 54 paired samples from 27 patients in dataset GSE7670, 62 paired samples from 31 patients in dataset GSE10072. (0.03 MB XLS) [file pone.0014573.s003.xls]

## Sheet: Sheet1
GEO datasets	GSE7670		GSE10072
Status	Public on Aug 30, 2007		Public on Feb 20, 2008
Organism	Homo sapiens		Homo sapiens
Sourse	Taipei Veterans General Hospital, china		Genetic Epidemiology Branch ,N.I.H，USA
Platforms	Affymetrix HG-U133A		Affymetrix HG-U133A
Characteristics	Adjacent normal-tumor matched lung cancer samples were selected at early and late stages. A total of 66 samples consisting of patient samples, other lung or lung AC tissues or cell lines were included in the data set		107 lung adenocarcinoma and non-tumor tissue samples including 58 tumor and 49 non-tumor tissues from 20 never smokers, 26 former smokers, and 28 current smokers were included in the data set.
Detail samples information	54 paired samples were selected in our study		62 paired samples were selected in our study
	Normal lung	Lung adenocarcinoma	Normal lung	Lung adenocarcinoma
	GSM185811	GSM185812	GSM254626	GSM254625
	GSM185813	GSM185814	GSM254628	GSM254627
	GSM185815	GSM185816	GSM254632	GSM254631
	GSM185817	GSM185818	GSM254634	GSM254633
	GSM185819	GSM185820	GSM254635	GSM254636
	GSM185821	GSM185822	GSM254638	GSM254637
	GSM185823	GSM185824	GSM254640	GSM254639
	GSM185825	GSM185826	GSM254644	GSM254645
	GSM185827	GSM185828	GSM254649	GSM254648
	GSM185829	GSM185830	GSM254651	GSM254650
	GSM185831	GSM185832	GSM254653	GSM254652
	GSM185833	GSM185834	GSM254655	GSM254654
	GSM185835	GSM185836	GSM254658	GSM254659
	GSM185837	GSM185838	GSM254667	GSM254666
	GSM185839	GSM185840	GSM254669	GSM254668
	GSM185841	GSM185842	GSM254671	GSM254670
	GSM185843	GSM185844	GSM254676	GSM254675
	GSM185845	GSM185846	GSM254679	GSM254678
	GSM185847	GSM185848	GSM254681	GSM254680
	GSM185849	GSM185850	GSM254683	GSM254682
	GSM185851	GSM185852	GSM254685	GSM254684
	GSM185853	GSM185854	GSM254689	GSM254690
	GSM185855	GSM185856	GSM254691	GSM254692
	GSM185857	GSM185858	GSM254693	GSM254694
	GSM185859	GSM185860	GSM254702	GSM254701
	GSM185861	GSM185862	GSM254703	GSM254704
	GSM185863	GSM185864	GSM254706	GSM254705
			GSM254710	GSM254709
			GSM254717	GSM254716
			GSM254719	GSM254718
			GSM254727	GSM254726
