# Supplementary material for: Expression-Based In Silico Screening of Candidate Therapeutic Compounds for Lung Adenocarcinoma
Source: PLoS One. 2011 Jan 21;6(1):e14573. doi: 10.1371/journal.pone.0014573 (PMC3024967; doi:10.1371/journal.pone.0014573)
Supplement: Table S2 — Lung adenocarcinoma signature genes. This signature includes 93 up-regulated and 250 down-regulated genes. (0.05 MB XLS) [file pone.0014573.s004.xls]

## Sheet: Sheet1
93 common up-expressed genes					250 common down-expressed genes
ProbleID	Gene symbol	Gene ID			ProbleID	Gene symbol	Gene ID
214677_x_at	IGLJ3	28831			201531_at	ZFP36	7538
212344_at	SULF1	23213			203603_s_at	ZEB2	9839
209008_x_at	KRT8	3856			205883_at	ZBTB16	7704
201417_at	SOX4	6659			219836_at	ZBED2	79413
210559_s_at	CDC2	983			204712_at	WIF1	11197
201830_s_at	NET1	10276			202112_at	VWF	7450
201428_at	CLDN4	1364			204787_at	VSIG4	11326
206224_at	CST1	1469			205019_s_at	VIPR1	7433
202619_s_at	PLOD2	5352			206658_at	UPK3B	80761
204401_at	KCNN4	3783			202242_at	TSPAN7	7102
201650_at	KRT19	3880			218876_at	TPPP3	51673
208658_at	PDIA4	9601			206093_x_at	TNXB	7148
217744_s_at	PERP	64065			221748_s_at	TNS1	7145
208767_s_at	LAPTM4B	55353			209904_at	TNNC1	7134
218856_at	NA	4663			209656_s_at	TMEM47	83604
202949_s_at	FHL2	2274			219315_s_at	TMEM204	79652
217871_s_at	MIF	4282			219230_at	TMEM100	55273
201131_s_at	CDH1	999			201147_s_at	TIMP3	7078
201014_s_at	PAICS	10606			204468_s_at	TIE1	7075
219936_s_at	GPR87	53836			203887_s_at	THBD	7056
211564_s_at	PDLIM4	8572			204731_at	TGFBR3	7049
202589_at	TYMS	7298			206702_at	TEK	7010
217901_at	DSG2	1829			204931_at	TCF21	6943
218326_s_at	LGR4	55366			213417_at	TBX2	6909
201231_s_at	ENO1	2023			206283_s_at	TAL1	6886
201923_at	PRDX4	10549			220994_s_at	STXBP6	29091
209911_x_at	HIST1H2BD	3017			204955_at	SRPX	8406
212992_at	AHNAK2	113146			215918_s_at	SPTBN1	6711
203820_s_at	IGF2BP3	10643			202524_s_at	SPOCK2	9806
203939_at	NT5E	4907			213456_at	SOSTDC1	25928
205542_at	STEAP1	26872			218087_s_at	SORBS1	10580
211668_s_at	PLAU	5328			203373_at	SOCS2	8835
217755_at	HN1	51155			213364_s_at	SNX1	6642
219010_at	C1orf106	55765			207069_s_at	SMAD6	4091
202870_s_at	CDC20	991			209897_s_at	SLIT2	9353
212143_s_at	IGFBP3	3486			204368_at	SLCO2A1	6578
216491_x_at	IGHM	3507			207519_at	SLC6A4	6532
205959_at	MMP13	4322			219869_s_at	SLC39A8	64116
218039_at	NUSAP1	51203			213664_at	SLC1A1	6505
218960_at	TMPRSS4	56649			214199_at	SFTPD	6441
221730_at	COL5A2	1290			205982_x_at	SFTPC	6440
214710_s_at	CCNB1	891			215028_at	SEMA6A	57556
218313_s_at	GALNT7	51809			213169_at	SEMA5A	9037
204017_at	KDELR3	11015			219689_at	SEMA3G	56920
212488_at	COL5A1	1289			206211_at	SELE	6401
203889_at	SCG5	6447			218711_s_at	SDPR	8436
205499_at	SRPX2	27286			205725_at	SCGB1A1	7356
204026_s_at	ZWINT	11130			205407_at	RECK	8434
200700_s_at	KDELR2	11014			208370_s_at	RCAN1	1827
203878_s_at	MMP11	4320			219140_s_at	RBP4	5950
200606_at	DSP	1832			220027_s_at	RASIP1	54922
203476_at	TPBG	7162			205326_at	RAMP3	10268
218930_s_at	TMEM106B	54664			205779_at	RAMP2	10266
201577_at	NME1	4830			212636_at	QKI	9444
205242_at	CXCL13	10563			208790_s_at	PTRF	284119
209641_s_at	ABCC3	8714			205846_at	PTPRB	5787
201645_at	TNC	3371			211737_x_at	PTN	5764
208651_x_at	CD24	100133941			204897_at	PTGER4	5734
203936_s_at	MMP9	4318			211663_x_at	PTGDS	5730
213506_at	F2RL1	2150			209815_at	PTCH1	5727
209529_at	PPAP2C	8612			214617_at	PRF1	5551
201890_at	RRM2	6241			212226_s_at	PPAP2B	8613
205713_s_at	COMP	1311			209318_x_at	PLAGL1	5325
204320_at	COL11A1	1301			206311_s_at	PLA2G1B	5319
201292_at	TOP2A	7153			205632_s_at	PIP5K1B	8395
204259_at	MMP7	4316			205261_at	PGC	5225
202575_at	CRABP2	1382			208981_at	PECAM1	5175
215076_s_at	COL3A1	1281			212915_at	PDZRN3	23024
203953_s_at	CLDN3	1365			209493_at	PDZD2	23037
202503_s_at	KIAA0101	9768			219165_at	PDLIM2	64236
218468_s_at	GREM1	26585			219295_s_at	PCOLCE2	26577
203256_at	CDH3	1001			205656_at	PCDH17	27253
203083_at	THBS2	7058			203060_s_at	PAPSS2	9060
209173_at	AGR2	10551			218736_s_at	PALMD	54873
204540_at	EEF1A2	1917			202759_s_at	PALM2-AKAP2	445815
217771_at	GOLM1	51280			206637_at	P2RY14	9934
217428_s_at	COL10A1	1300			210004_at	OLR1	4973
202404_s_at	COL1A2	1278			218625_at	NRN1	51299
215108_x_at	TOX3	27324			216248_s_at	NR4A2	4929
218002_s_at	CXCL14	9547			202340_x_at	NR4A1	3164
203744_at	HMGB3	3149			212448_at	NEDD4L	23327
204675_at	SRD5A1	6715			203961_at	NEBL	10529
209803_s_at	PHLDA2	7262			209159_s_at	NDRG4	65009
221577_x_at	GDF15	9518			202149_at	NA	4663
220057_at	XAGE1D	9503			201058_s_at	MYL9	10398
204846_at	CP	1356			207961_x_at	MYH11	4629
204580_at	MMP12	4321			212372_at	MYH10	4628
201884_at	CEACAM5	1048			217546_at	MT1M	4499
202311_s_at	COL1A1	1277			214770_at	MSR1	4481
204268_at	S100A2	6273			204438_at	MRC1	4360
204475_at	MMP1	4312			203434_s_at	MME	4311
206239_s_at	SPINK1	6690			212713_at	MFAP4	4239
209875_s_at	SPP1	6696			207761_s_at	METTL7A	25840
					205819_at	MARCO	8685
					212741_at	MAOA	4128
					36711_at	MAFF	23764
					220037_s_at	LYVE1	10894
					204442_x_at	LTBP4	8425
					209841_s_at	LRRN3	54674
					220003_at	LRRC36	55282
					203548_s_at	LPL	4023
					206953_s_at	LPHN2	23266
					204249_s_at	LMO2	4005
					218574_s_at	LMCD1	29995
					220765_s_at	LIMS2	55679
					212327_at	LIMCH1	22998
					209894_at	LEPR	3953
					206481_s_at	LDB2	9079
					205569_at	LAMP3	27074
					203543_s_at	KLF9	687
					208961_s_at	KLF6	1316
					220266_s_at	KLF4	9314
					219371_s_at	KLF2	10365
					213316_at	KIAA1462	57608
					212450_at	KIAA0256	289987
					205952_at	KCNK3	3777
					205206_at	KAL1	3730
					219213_at	JAM2	58494
					202746_at	ITM2A	9452
					205798_at	IL7R	3575
					205207_at	IL6	3569
					209821_at	IL33	90865
					209291_at	ID4	3400
					208937_s_at	ID1	3397
					210619_s_at	HYAL1	3373
					221667_s_at	HSPB8	26353
					37512_at	HSD17B6	8630
					211548_s_at	HPGD	3248
					213844_at	HOXA5	3202
					200904_at	HLA-E	3133
					44783_s_at	HEY1	23462
					213069_at	HEG1	57493
					38037_at	HBEGF	1839
					217232_x_at	HBB	3043
					217414_x_at	HBA2	3040
					204018_x_at	HBA1	3039
					211998_at	H3F3B	3021
					204396_s_at	GRK5	2869
					214091_s_at	GPX3	2878
					209167_at	GPM6B	2824
					209469_at	GPM6A	2823
					209220_at	GPC3	2719
					204115_at	GNG11	2791
					219777_at	GIMAP6	474344
					205498_at	GHR	2690
					210002_at	GATA6	2627
					209710_at	GATA2	2624
					209304_x_at	GADD45B	4616
					217897_at	FXYD6	53826
					205384_at	FXYD1	5348
					204072_s_at	FRY	10129
					205935_at	FOXF1	2294
					202768_at	FOSB	2354
					209189_at	FOS	2353
					211726_s_at	FMO2	2327
					219250_s_at	FLRT3	23767
					206742_at	FIGF	2277
					201539_s_at	FHL1	2273
					204579_at	FGFR4	2264
					208228_s_at	FGFR2	2263
					203562_at	FEZ1	9638
					205866_at	FCN3	8547
					203088_at	FBLN5	10516
					202994_s_at	FBLN1	2192
					209074_s_at	FAM107A	11170
					203980_at	FABP4	2167
					201328_at	ETS2	2114
					213541_s_at	ERG	2078
					200878_at	EPAS1	2034
					204975_at	EMP2	2013
					201324_at	EMP1	2012
					219436_s_at	EMCN	51705
					201843_s_at	EFEMP1	2202
					204271_s_at	EDNRB	1910
					219597_s_at	DUOX1	53905
					215016_x_at	DST	667
					205003_at	DOCK4	9732
					210762_s_at	DLC1	10395
					211813_x_at	DCN	1634
					208335_s_at	DARC	2532
					210096_at	CYP4B1	1580
					209774_x_at	CXCL2	2920
					209687_at	CXCL12	6387
					205898_at	CX3CR1	1524
					202551_s_at	CRIM1	51232
					206651_s_at	CPB2	1361
					204570_at	COX7A1	1346
					211343_s_at	COL13A1	1305
					222043_at	CLU	1191
					219866_at	CLIC5	53405
					219529_at	CLIC3	9022
					205200_at	CLEC3B	7123
					204482_at	CLDN5	7122
					221133_s_at	CLDN18	51208
					205382_s_at	CFD	1675
					209616_s_at	CES1	1066
					204154_at	CDO1	1036
					213348_at	CDKN1C	1028
					204677_at	CDH5	1003
					202878_s_at	CD93	22918
					209795_at	CD69	969
					34210_at	CD52	1043
					209555_s_at	CD36	948
					205392_s_at	CCL14	6358
					203323_at	CAV2	858
					212097_at	CAV1	857
					201432_at	CAT	847
					218309_at	CAMK2N1	55450
					210815_s_at	CALCRL	10203
					204811_s_at	CACNA2D2	9254
					206208_at	CA4	762
					209301_at	CA2	760
					213900_at	C9orf61	24820
					202992_at	C7	730
					220088_at	C5AR1	728
					221935_s_at	C3orf64	285203
					218546_at	C1orf115	79762
					214696_at	C17orf91	84981
					213620_s_at	C17orf72	92340
					219563_at	C14orf139	79686
					218820_at	C14orf132	56967
					218723_s_at	C13orf15	28984
					203571_s_at	C10orf116	10974
					201236_s_at	BTG2	7832
					205430_at	BMP5	653
					205289_at	BMP2	650
					205433_at	BCHE	590
					202672_s_at	ATF3	467
					206167_s_at	ARHGAP6	395
					210906_x_at	AQP4	361
					209047_at	AQP1	358
					221031_s_at	APOLD1	81575
					204894_s_at	AOC3	8639
					205608_s_at	ANGPT1	284
					204174_at	ALOX5AP	241
					214366_s_at	ALOX5	240
					212224_at	ALDH1A1	216
					210517_s_at	AKAP12	9590
					205357_s_at	AGTR1	185
					217046_s_at	AGER	177
					206170_at	ADRB2	154
					209612_s_at	ADH1B	125
					203865_s_at	ADARB1	104
					213974_at	ADAMTSL3	57188
					220677_s_at	ADAMTS8	11095
					222162_s_at	ADAMTS1	9510
					206068_s_at	ACADL	33
					204567_s_at	ABCG1	9619
					204719_at	ABCA8	10351
					204343_at	ABCA3	21
